# Supplementary material for: Selective Detection of Escherichia coli K12 and Staphylococcus aureus in Mixed Bacterial Communities Using a Single-Walled Carbon Nanotube (SWCNT)-Functionalized Electrochemical Immunosensor with Dielectrophoretic Concentration
Source: Nanomaterials (Basel). 2023 Mar 8;13(6):985. doi: 10.3390/nano13060985 (PMC10051117; doi:10.3390/nano13060985)
Supplement: Supplementary file 1 [file nanomaterials-13-00985-s001.zip]

Archive with 1 entries (1 files):
- nanomaterials-2238874-supplementary.pdf
